# Supplementary material for: Induction of Angiogenesis by Genetically Modified Human Umbilical Cord Blood Mononuclear Cells
Source: Int J Mol Sci. 2023 Feb 23;24(5):4396. doi: 10.3390/ijms24054396 (PMC10002409; doi:10.3390/ijms24054396)
Supplement: Supplementary file 1 [file ijms-24-04396-s001.zip]

Archive with 1 entries (1 files):
- ijms-2075119-supplementary.xlsx
