# Supplementary material for: Induction of Angiogenesis by Genetically Modified Human Umbilical Cord Blood Mononuclear Cells
Source: Int J Mol Sci. 2023 Feb 23;24(5):4396. doi: 10.3390/ijms24054396 (PMC10002409; doi:10.3390/ijms24054396)
Supplement: Supplementary file 1 [file ijms-24-04396-s001.zip › ijms-2075119-supplementary.xlsx]

## Sheet: Raw data
Profile of cytokines, chemokines, and growth factors secreted by genetically modified human umbilical cord blood mononuclear cells (pg/ml) (n=8).
	UCB-MC-VEGF-FGF2-SDF1α								UCB-MC-VEGF								UCB-MC-EGFP								UCB-MC-NTC
IL1α	10.745	27.49	6.145	41.16	19.83	19.49	342.88	90.18	17.3125	11.8	7.58	16.37	17.57	15.41	623.18	90.18	39.4225	4.61	10.25	38.48	16.73	16.37	436.7	83.24	10.12	54.69	6.96	46.67	18.48	16.67	600.85	86.57
IL1β	11.25	52.2	46.2	42.225	3.87	5.58	387.68	8.61	11.115	49.27	31.85	4.93	5.18	7.43	387.46	8.54	8.4175	12.5	45.69	6.19	5.23	4.93	345.4	6.79	9.1175	3.67	74.71	8.19	6.19	8.19	406.14	12.06
IL2	20.81	285.48	34.37	13.64	11.58	15.7	73.33	20.83	8.2325	183.21	10.3	6.32	10.69	10.94	82.03	24.95	7.3375	59.14	8.73	11.69	12.33	6.32	84.17	18.13	10.32	19.83	12	6.32	11.69	6.32	100.92	32.9
IL3	13.48	16.79	226.015	0.41	0.4	0.42	3.15	1.68	42.4225	26.83	78.42	0.28	0.31	0.55	2.72	1.52	10.1425	37.02	58.95	0.4	0.6	0.28	2.98	1.2	18.71	25.32	172.59	0.28	0.4	0.28	2.98	2.89
IL4	2.805	3.86	1	4.21	3.92	4.5	31.47	1.51	1.815	3.44	0.96	2.06	2.8	4.39	34.37	1.24	1.26561	2.74	1.03	2.44	4.7	2.06	31.29	1.08	1.6973	0.85	1.11	2.93	2.44	2.93	30.27	4.21
IL5	16.625	4.75	34.25	94.955	41.9	28.01	482.94	101.45	8.47389	4.62	42.1	33.74	45.55	36.05	495.17	100.17	8.10564	3.85	42.61	46.15	31.23	33.74	597.41	104	9.24784	3.3	37.29	81.84	46.15	41.84	676.67	110.78
IL6	4070.91	584.5	898.33	6227	6227	6227	15680	365.13	2620.35	954.9	1509.54	1040	6227	6227	15680	437.69	2528.79	367.99	1617.76	1960	6227	6227	15680	252.23	1923.97	60.87	1517.95	5667	6227	6227	15680	274.83
IL7	3.895	4.43	0.03	8.3	8.3	8.3	0.0334	0.03	1.94855	4.43	0.08	8.3	8.3	8.3	0.0334	0.03	2.76464	4.83	0.03	8.3	8.3	8.3	0.0334	0.03	1.32623	2.41	0.09	8.3	8.3	8.3	0.0334	0.03
IL8	8281.81	21833.3	9898861	13461	13461	13461	15623	15623	288191	21833.3	6921691	8561	13461	13461	15623	15623	10275.9	21833.3	6446055	13461	13461	13461	15623	15623	18377.2	985.85	9873118	13461	13461	13461	15623	15623
IL9	3.8	49.33	12.98	1.97	2.12	1.82	86.06	59.45	6.2624	43.28	22.88	1.29	1.66	1.7	91.55	62.6	1.48315	22.24	25.16	1.38	2.05	1.29	97.26	60.24	3.83237	16.62	21.19	1.29	1.38	1.29	100.89	72.47
IL10	9.535	34.78	32.29	26.26	28.93	23.59	188.61	19.74	9.125	45.29	18.78	6.79	24.8	28.55	188.46	18.09	2.655	68.58	40.78	8.17	24.85	26.79	161.63	15.77	9.2075	9.57	29.3	14.85	28.17	14.85	186.67	47.28
IL12p40	130	236.26	283.49	88.085	81.81	94.36	534.4	206.71	122.953	129.66	249.64	54.54	62.95	112.44	498.67	200.18	174.15	90.16	193.78	62.95	100.19	54.54	589.97	183.52	212.792	139.81	207.29	58.35	62.95	58.35	652.65	239.97
IL12p70	6.775	44.33	2.27	5.84	5.84	5.84	19.42	9.34	25.9325	66.37	1.18	5.84	5.84	6.9	20.06	9.34	5.00375	81.75	1.4	5.84	5.84	5.84	23	9.34	3.8925	30.23	2.51	5.84	5.84	5.84	27.11	12.6
IL13	4.88	3.75	0.09	2.025	1.98	2.07	3.28	0.29	3.56	4.88	0.09	0.98	1.34	2.47	3.59	1.29	1.80129	6.89	0.09	1.8	1.8	0.98	4.17	1.45	5.8	1.66	0.09	1.43	1.8	1.43	5.24	1.61
IL15	22.735	118.47	144.4	242.5	238.43	246.57	671.45	482.56	31.4175	89.54	157.74	201.39	219.21	208.11	725.58	511.67	12.07	83.34	159.72	202.03	269.09	201.39	738.88	490.05	28.27	20.72	150.2	210.07	202.03	210.07	777.12	573.41
IL16	21.78	263.09	851.56	285.15	277.08	293.22	614.85	769.36	116.358	292.26	732.49	243.57	225.71	289.77	630.11	777.73	18.985	420.85	664.11	224.29	281.89	243.57	570.12	646.19	53.63	358.74	721.99	261.39	224.29	261.39	652.08	635.63
IL17	21.83	121.71	21.45	7.885	8.07	7.7	44.03	16	12.465	90.84	18.66	6.51	6.51	11.86	48.89	14.76	11.23	26	20.22	6.51	10.73	6.51	49.65	14.76	13.525	8.04	23.17	6.51	6.51	6.51	54.4	12.26
IL18	33.645	1.71	5.38	2.42	2.6	2.24	17.46	7.71	42.3825	2.11	3.21	1.16	1.84	3.22	19.13	7.55	12.705	2.88	2.85	1.46	2.74	1.16	19.4	7.39	10.7725	2.37	4.85	1.32	1.46	1.32	16.06	8.66
IL1ra	111.67	1557.46	5109.93	808.16	575.98	640.34	5842.22	2366.17	73.385	1263.88	1823.5	225.2	467.14	517.42	6516.39	2263.84	50.6325	795.76	2106.74	260.52	682.95	525.2	6036.47	1903.39	98.655	158.98	1094.78	306.42	560.52	606.42	6754.97	1878.47
IL2Rα	44.185	12.57	80.84	20.81	20.27	21.35	121.87	19.91	252.015	17.88	37.3	8.26	12.7	29.65	140.75	21.59	10.2475	26.93	27.34	11.48	25.02	18.26	130.85	19.91	28.3825	17.47	65.4	11.79	18.48	18.79	138.36	21.82
G-CSF	11.155	89.19	340.21	2184	515	453	6035.46	535	47.335	53.06	390.97	544.3	642.03	392	6698.57	591.01	9.5225	41.54	626.9	536.73	488	544.3	7298.62	566.5	70.475	14.35	511.27	832.81	536.73	432.81	7460.93	626.39
M-CSF	6.13	12.67	36.265	3.86	3.3	4.42	39.72	16.54	5.145	19.49	41.68	2.96	2.96	5.17	42.86	19.04	4.42	16.74	27.01	2.96	3.46	2.96	39.46	19.41	4.585	17.43	81.98	2.96	2.96	2.96	39.32	13.1
GM-CSF	48.25	140.1	5.69	6.035	5.72	6.35	17.78	12.22	75.8525	114.58	3.25	2.16	3.08	8.71	20.41	13.08	49.21	94.28	2.79	3.32	5.35	2.16	20.87	12.67	63.9475	81.47	4.91	3.22	3.32	3.22	23.89	16.64
PDGF-bb	21.22	569.2	79.89	640.87	163.46	218.28	236.75	168.86	29.1725	292.02	309.65	234.74	271.37	262.18	291.51	247.48	31.255	210.62	632.55	160.34	194.16	234.74	203.36	132.65	36.005	21.54	415.04	232.13	160.34	232.13	224.83	228.83
HGF	15.75	16.6	542.025	66.32	62.15	70.49	260.39	207.27	49.8425	56.61	669.55	42.34	53.25	86.02	242.92	259.56	37.395	87.15	657.07	43.84	77.31	42.34	273.56	268.71	80.95	50.43	867.12	38.74	43.84	38.74	303.6	293.92
βNGF	16.19	0.395	7.875	1.99	1.89	2.09	9.63	2.62	27.6	1.12	1.09	1.03	1.28	2.03	11.35	2.36	7.9275	0.18	0.26	1.33	2.13	1.03	10.12	2.23	9.3975	0.45	4.98	1.18	1.33	1.18	11.81	3.61
SCF	55.03	5.385	115.06	88.515	57.18	59.85	425.95	31.02	50.4625	7.26	34.33	23.75	41.16	41.43	519.36	36.03	24.3789	12.23	25.52	33.87	50.17	43.75	406.43	23.29	45.4546	6.62	77.58	50.78	53.87	50.78	420.47	38.93
SCGFβ	78798.9	940.785	5204.94	1762	1594	1930	10793.5	9103.41	36811.3	3452.49	7826.49	641.84	1907.84	1700	10710.7	9183.96	31168.5	2429.49	3437.81	1163	1840	1641.84	9237.61	9237.61	39627.9	2570.36	8249.46	1357	1763	1557	10419.4	9784.94
LIF	200.23	41.175	22.845	53.275	27	29.55	255.37	40.11	145.83	10.28	19.24	17.23	26.58	26.59	267.11	44.21	118.68	17.12	15.23	24.41	24.75	17.23	255.47	38.34	70.34	11.22	28.48	25.2	24.41	25.2	290.08	48.26
MIF	1243.84	170.54	2017.18	37609	708.08	708.08	4252.6	6691.05	1566.42	340.18	3125.52	31643	708.08	708.08	4416.87	7522.38	504.623	1167.45	1702.68	22551	708.08	708.08	4076.7	7792.88	1491.12	398.58	3456.8	29083	708.08	708.08	4956.74	7638.06
IFNγ	29.585	84.88	44.71	82.07	85.69	78.45	328.86	147.03	19.605	65.2	44.01	57.71	72.69	78.53	344.45	144.41	15.7049	47.47	40.99	61.22	80.3	57.71	304.86	163.91	13.6423	15.05	39.33	69.28	61.22	69.28	336.52	360.53
IFNα2	21.155	9.6	33.8	13.35	13.13	13.57	54.33	14.27	46.73	12.95	21.3	8.12	11.46	14.74	58.95	10.92	3.0975	13.79	16.82	9.72	14.66	12.12	54.43	11.82	5.0225	12.52	28.85	9.94	9.72	9.94	56.82	12.84
TNFα	69.345	351.42	882.28	329.39	353.17	305.61	3016.81	344.58	49.64	274.69	573.86	142.56	308.87	394.64	3006.62	342.79	43.865	44.75	284.54	534.11	350	342.56	3522.56	370.66	72.12	28.96	591.61	91.32	334.11	291.32	3161.41	330.11
TNFβ	131.69	4.62	149.09	20.75	22.01	19.49	102.47	70.35	98.5525	6.04	33.16	16.01	17.14	16.23	100.99	74.81	136.265	55.56	270.54	14.48	20.4	17.01	96.15	69.65	71.435	6.79	146.24	14.18	19.48	14.18	107.41	72.52
TRAIL	335.045	5.75	44.1	305.595	186.07	125.12	1398.37	79.31	157.155	10.01	19.8	89.08	119.95	170.02	1433.9	84.5	171.442	8.94	12.71	96.93	162.33	189.08	1402.03	62.36	166.018	9.74	34.52	163.83	96.93	163.83	1415.56	79.73
IP10	1495.48	18236.1	17.42	71.45	54.48	88.42	1658.12	1953.36	1759.87	17498.5	17.7	31.11	76.56	93.42	1524.33	1053.64	230.175	441.09	15.79	27.9	64.48	63.11	1579.59	1273.21	598.765	239.61	23.27	28.17	77.9	68.17	988.45	1929.68
MCP1	653.365	592.54	4898	7074	7074	7074	9833.19	9830.19	639.75	537.06	3012.64	7074	7074	7074	9830.19	9830.19	559.67	812.24	5163.86	7074	7074	7074	9834.19	9830.19	675.56	79.43	2743.9	7074	7074	7074	9835.19	9830.19
MCP3	20.395	259.055	19.475	130	119	161	5308.29	59.42	55.6125	7.59	31.09	191.82	178.83	180	5308.29	69.61	12.2875	12.77	12.77	262.12	126	191.82	5308.29	64.61	13.475	7.24	56.69	491.83	162.12	191.83	5308.29	57.82
MIP1α	31.23	218684	0.27	708.08	708.08	708.08	2383.69	37.88	12.5675	496232	0.28	708.08	708.08	708.08	2383.69	46.05	31.115	59.94	0.27	708.08	708.08	708.08	2383.69	42.7	35.7075	19.04	0.1	708.08	708.08	708.08	2383.69	41.1
MIP1β	760.62	2814.7	519.92	217.305	150.86	183.75	11651.1	382.11	1183.75	2814.7	487.81	98.62	131.91	167.42	11651.1	384.43	693.168	2814.7	386.88	168.66	178.65	98.62	11651.2	412.56	1528.63	105.72	549.94	130.19	168.66	130.19	11651.2	444.25
RANTES	608.46	881.23	1006.88	1114	1084	864	1448.86	544.67	272.842	530	1111	992.37	765	809	2237.72	564.98	326.918	556.69	790	795.44	853	992.37	1679.64	467.53	490.798	500.94	700	274.55	795.44	874.55	2158.96	521.94
Eotaxin	26.3211	29.49	2.32	7.775	7	8.55	4.81	0.82	9.99992	27.44	2.82	5.18	5.79	8.73	5.33	0.63	11.5813	18.05	2.71	6.9	8.76	5.18	4.56	1.01	11.1056	19.19	2.68	5.69	6.9	5.69	5.33	2.18
CTACK	1548.02	75.775	91.605	3.58	3.58	3.58	42.93	7.5	1542.99	73.14	97.93	3.58	3.58	5.25	44.32	7.3	773.09	55.79	77.49	3.58	4.25	3.58	46.52	7.11	1048.42	74.97	96.09	3.58	3.58	3.58	46.79	8.14
GROα	1493.69	2166.89	1205.65	13226	13226	13226	100753	2869.25	1547.97	16548	2298.47	11800	13226	13226	100753	2789.67	436.748	5147.59	6507.47	7702	13226	11800	100753	2579.25	671.528	11593	2153.54	13226	13226	13226	100753	270753
MIG	239.891	7.06	1588.91	15.185	13.79	16.58	122.68	96.39	376.887	9.22	1592.59	7.17	10.72	17.86	122.68	119.58	70.2856	230.87	1211.3	11.5	17.86	17.17	134.64	138.26	866.826	7.78	1340.39	9.55	11.5	19.55	132.45	135.31
VEGF	435.615	343.74	744.98	465.295	1181.21	849.38	800.31	795.01	2198.82	675.39	968.95	736.14	1203.51	976.16	1019.68	918.29	18.965	13.5	86.36	85.49	41.83	36.14	56.85	79.36	23.5725	38.5	74.28	80.79	35.49	30.79	45.38	85.23
FGF2	915.525	438.22	431.79	430.05	628.55	531.55	580	654.51	72.07	27.69	34.62	14.76	21.41	14.96	29.47	43.89	51.855	23.17	33.78	19.87	33.32	14.76	26.6	52.89	67.3575	6.1	35.18	20.84	19.87	20.84	32.78	42.71
SDF1α	1115.75	357.51	259.2	220.96	720.09	921.83	706.54	677.21	20.525	71.59	58.92	13.82	15.95	19.94	51.37	72.61	11.905	68.95	71.3	16.58	24.26	13.82	49.14	72.61	17.0975	63.76	64.07	17.02	16.58	17.02	53.08	74.62

## Sheet: Averege, SD 
	UCB-MC-VEGF-FGF2-SDF1α	± SD	N	UCB-MC-VEGF	± SD		UCB-MC-EGFP	± SD	N	UCB-MC-NTC	± SD	N
IL1α	69.74	113.494	8	99.9253	213.112	8	80.7253	146	8	105.126	202.146	8
IL1β	69.7019	130.01	8	63.2219	131.96	8	54.3934	118.372	8	66.0334	139.418	8
IL2	59.4675	93.5032	8	42.0841	62.3315	8	25.9809	29.2023	8	25.0375	31.8759	8
IL3	32.7931	78.3368	8	19.1316	28.6637	8	13.9466	22.0497	8	27.9312	59.2269	8
IL4	6.65937	10.1064	8	6.38438	11.3651	8	5.8257	10.3591	8	5.80466	9.94559	8
IL5	100.61	158.372	8	95.7342	164.006	8	108.387	199.954	8	125.89	225.336	8
IL6	5034.98	5031.81	8	4337.05	5130.61	8	4357.59	5134.7	8	4697.32	5142.17	8
IL7	4.1648	3.83041	8	3.92774	3.9039	8	4.0735	3.87109	8	3.5987	3.97567	8
IL8	1.25008e+06	3.49464e+06	8	912306	2.43005e+06	8	818724	2.27379e+06	8	1.24551e+06	3.48608e+06	8
IL9	27.1913	33.0665	8	28.9028	33.9335	8	26.3879	35.1637	8	27.3703	38.1403	8
IL10	45.4669	58.3729	8	42.4856	60.1992	8	43.6531	51.9662	8	42.4872	59.6529	8
IL12p40	206.889	152.282	8	178.879	144.712	8	181.157	174.103	8	204.02	196.073	8
IL12p70	12.4569	13.8435	8	17.6828	21.3236	8	17.2517	26.8531	8	11.7328	10.8895	8
IL13	2.29562	1.64205	8	2.275	1.6257	8	2.37266	2.15872	8	2.3825	2.01327	8
IL15	270.889	209.937	8	268.082	232.728	8	269.571	236.38	8	271.486	266.174	8
IL16	422.011	288.868	8	413.5	257.399	8	383.751	230.556	8	396.142	243.075	8
IL17	31.0844	38.5474	8	26.3119	29.3999	8	18.2013	14.3604	8	16.3656	16.3818	8
IL18	9.14563	11.1908	8	10.0753	14.3278	8	6.32313	6.54583	8	5.85156	5.47456	8
IL1ra	2126.49	2187.6	8	1643.84	2119.13	8	1545.21	1958.31	8	1432.4	2228.18	8
IL2Rα	42.7256	38.8956	8	65.0181	86.8406	8	33.7547	39.7708	8	40.0616	43.0974	8
G-CSF	1270.38	2041.23	8	1169.91	2245.33	8	1264.01	2450.25	8	1310.72	2499.99	8
M-CSF	15.3631	14.7437	8	17.4131	16.7399	8	14.5525	13.6195	8	20.6619	27.7082	8
GM-CSF	30.2681	46.6508	8	30.1403	41.9232	8	23.8313	32.5469	8	25.0772	30.7041	8
PDGF-bb	262.316	223.603	8	242.265	89.5842	8	224.959	176.5	8	193.856	125.224	8
HGF	155.124	179.603	8	182.512	215.775	8	185.922	214.12	8	214.667	286.81	8
βNGF	5.335	5.45228	8	5.9825	9.40435	8	3.15094	3.74685	8	4.24219	4.24951	8
SCF	104.749	133.951	8	94.2228	172.28	8	77.4549	133.474	8	93.0606	133.746	8
SCGFβ	13765.9	26538.3	8	9029.33	11844.4	8	7519.49	10106.3	8	9416.14	12802.9	8
LIF	83.6944	90.6598	8	69.6338	90.9977	8	63.9038	84.668	8	65.3988	92.5898	8
MIF	6675.05	12691.3	8	6253.82	10541.3	8	4901.44	7551.94	8	6055.06	9641.84	8
IFNγ	110.159	94.8665	8	103.326	103.816	8	96.5206	94.8555	8	120.607	142.512	8
IFNα2	21.6506	15.2235	8	23.1462	19.0037	8	17.0572	15.6466	8	18.2066	17.1044	8
TNFα	706.576	960.597	8	636.709	970.477	8	686.631	1157.84	8	612.62	1046.21	8
TNFβ	65.0588	56.6624	8	45.3666	39.6281	8	85.0069	86.2295	8	56.5294	51.4758	8
TRAIL	309.92	455.322	8	260.552	477.573	8	263.228	465.433	8	266.27	468.263	8
IP10	2946.86	6232.43	8	2756.89	5999.28	8	461.918	617.128	8	494.252	673.414	8
MCP1	5878.66	3620.34	8	5633.98	3765.06	8	5927.77	3585.67	8	5548.28	3876.89	8
MCP3	759.579	1839.67	8	752.855	1842.12	8	748.833	1844.6	8	786.162	1834.02	8
MIP1α	27907.7	77089.2	8	62599.8	175216	8	580.244	801.697	8	575.485	805.337	8
MIP1β	2085.05	3963.94	8	2114.97	3959.22	8	2050.55	3980.4	8	1838.6	3993.15	8
RANTES	944.013	290.253	8	910.364	598.887	8	807.698	415.206	8	789.647	585.534	8
Eotaxin	10.8858	10.8641	8	8.23999	8.30748	8	7.34391	5.46158	8	7.3457	5.51131	8
CTACK	222.071	536.909	8	222.262	534.875	8	121.426	264.869	8	160.644	360.533	8
GROα	18520.8	33697	8	20273.6	33039.8	8	18519	33502.1	8	53200.3	93717.3	8
MIG	262.561	541.923	8	282.088	544.022	8	228.986	404.264	8	315.419	505.489	8
VEGF	701.942	274.348	8	1087.12	478.308	8	52.3119	29.282	8	51.7541	24.453	8
FGF2	576.274	163.565	8	32.3588	18.8131	8	32.0306	14.0763	8	30.7097	18.6291	8
SDF1α	622.386	319.802	8	40.5906	25.6105	8	41.0706	27.3249	8	40.4059	25.7499	8
± SD -- standard deviation
N -- number of data points

## Sheet: ANOVA
Statistical analysis
	UCB-MC-EGFP vs NTC				UCB-MC-VEGF vs NTC				UCB-MC-VEGF-FGF2-SDF1α vs NTC				UCB-MC-VEGF vs UCB-MC-EGFP				UCB-MC-VEGF-FGF2-SDF1α vs UCB-MC-EGFP				UCB-MC-VEGF-FGF2-SDF1α vs UCB-MC-VEGF
	diff	lwr	upr	p adj	diff	lwr	upr	p adj	diff	lwr	upr	p adj	diff	lwr	upr	p adj	diff	lwr	upr	p adj	diff	lwr	upr	p adj
IL1α	-24.4009	-261.322	212.52	0.992065	-5.20094	-242.122	231.72	0.999921	-35.3862	-272.307	201.535	0.976649	19.2	-217.721	256.121	0.996086	-10.9853	-247.906	225.936	0.999257	-30.1853	-267.106	206.736	0.985235
IL1β	-11.64	-189.327	166.047	0.997918	-2.81156	-180.499	174.876	0.99997	3.66844	-174.019	181.356	0.999934	8.82844	-168.859	186.516	0.999087	15.3084	-162.379	192.996	0.99531	6.48	-171.207	184.167	0.999637
IL2	0.943438	-81.2411	83.128	0.999989	17.0466	-65.138	99.2311	0.941233	34.43	-47.7545	116.615	0.666129	16.1031	-66.0814	98.2876	0.949772	33.4866	-48.698	115.671	0.684998	17.3834	-64.8011	99.568	0.937998
IL3	-13.9847	-85.4186	57.4492	0.949891	-8.79969	-80.2336	62.6342	0.986611	4.86188	-66.572	76.2958	0.997668	5.185	-66.2489	76.6189	0.997177	18.8466	-52.5873	90.2805	0.888156	13.6616	-57.7723	85.0955	0.953039
IL4	0.0210385	-14.2566	14.2987	1	0.579712	-13.6979	14.8573	0.9995	0.854712	-13.4229	15.1323	0.998408	0.558674	-13.7189	14.8363	0.999552	0.833674	-13.4439	15.1113	0.998522	0.275	-14.0026	14.5526	0.999946
IL5	-17.5028	-275.385	240.38	0.997687	-30.1555	-288.038	227.727	0.988495	-25.2797	-283.162	232.603	0.993137	-12.6527	-270.535	245.23	0.99912	-7.77695	-265.659	250.105	0.999795	4.87576	-253.007	262.758	0.999949
IL6	-339.731	-7315.71	6636.24	0.99914	-360.268	-7336.24	6615.71	0.998975	337.656	-6638.32	7313.63	0.999155	-20.5363	-6996.51	6955.44	1	677.388	-6298.59	7653.36	0.993326	697.924	-6278.05	7673.9	0.992714
IL7	0.474801	-4.84334	5.79294	0.994789	0.329039	-4.9891	5.64718	0.998244	0.566096	-4.75205	5.88424	0.991259	-0.145761	-5.4639	5.17238	0.999846	0.0912951	-5.22685	5.40944	0.999962	0.237056	-5.08109	5.5552	0.999339
IL8	-426790	-4490307	3636728	0.991596	-333208	-4396726	3730309	0.995947	4561.88	-4058956	4068080	1	93581.4	-3969936	4157099	0.999908	431351	-3632166	4494869	0.99133	337770	-3725748	4401288	0.995781
IL9	-0.982403	-48.9383	46.9735	0.999936	1.5325	-46.4234	49.4884	0.999756	-0.179046	-48.1349	47.7768	1	2.51491	-45.441	50.4708	0.998927	0.803356	-47.1525	48.7592	0.999965	-1.71155	-49.6674	46.2443	0.99966
IL10	1.16594	-77.524	79.8559	0.999976	-0.0015625	-78.6915	78.6884	1	2.97969	-75.7103	81.6697	0.999594	-1.1675	-79.8575	77.5225	0.999976	1.81375	-76.8762	80.5037	0.999908	2.98125	-75.7087	81.6712	0.999594
IL12p40	-22.8628	-252.201	206.475	0.992789	-25.1412	-254.479	204.196	0.990473	2.86906	-226.469	232.207	0.999985	-2.27844	-231.616	227.059	0.999993	25.7319	-203.606	255.07	0.989803	28.0103	-201.327	257.348	0.986941
IL12p70	5.51891	-20.7936	31.8315	0.939409	5.95	-20.3626	32.2626	0.925663	0.724063	-25.5885	27.0366	0.999844	0.431094	-25.8815	26.7436	0.999967	-4.79484	-31.1074	21.5177	0.958963	-5.22594	-31.5385	21.0866	0.947854
IL13	-0.00983825	-2.5686	2.54892	1	-0.1075	-2.66626	2.45126	0.999447	-0.086875	-2.64563	2.47188	0.999707	-0.0976618	-2.65642	2.4611	0.999585	-0.0770368	-2.6358	2.48172	0.999796	0.020625	-2.53813	2.57938	0.999996
IL15	-1.915	-325.661	321.831	0.999998	-3.40406	-327.15	320.342	0.999991	-0.596875	-324.343	323.149	1	-1.48906	-325.235	322.257	0.999999	1.31812	-322.428	325.064	1	2.80719	-320.939	326.553	0.999995
IL16	-12.3919	-361.736	336.953	0.999666	17.3572	-331.987	366.702	0.999087	25.8687	-323.476	375.213	0.997004	29.7491	-319.596	379.094	0.995468	38.2606	-311.084	387.605	0.990499	8.51156	-340.833	357.856	0.999892
IL17	1.83563	-34.4428	38.1141	0.999036	9.94625	-26.3322	46.2247	0.876501	14.7188	-21.5597	50.9972	0.687841	8.11063	-28.1679	44.3891	0.927916	12.8831	-23.3954	49.1616	0.767609	4.7725	-31.506	41.051	0.9838
IL18	0.471562	-13.2369	14.18	0.999696	4.22375	-9.48466	17.9322	0.834362	3.29406	-10.4144	17.0025	0.912518	3.75219	-9.95623	17.4606	0.87702	2.8225	-10.8859	16.5309	0.94241	-0.929688	-14.6381	12.7787	0.997692
IL1ra	112.806	-2789.24	3014.85	0.999561	211.442	-2690.6	3113.49	0.997145	694.089	-2207.95	3596.13	0.913601	98.6366	-2803.41	3000.68	0.999706	581.283	-2320.76	3483.33	0.946618	482.647	-2419.4	3384.69	0.968278
IL2Rα	-6.30687	-82.6008	69.9871	0.995849	24.9566	-51.3374	101.251	0.80844	2.66406	-73.6299	78.958	0.999682	31.2634	-45.0305	107.557	0.6812	8.97094	-67.323	85.2649	0.988308	-22.2925	-98.5864	54.0014	0.85483
G.CSF	-46.7066	-3208.88	3115.46	0.999976	-140.811	-3302.98	3021.36	0.999341	-40.3438	-3202.51	3121.83	0.999984	-94.1047	-3256.28	3068.07	0.999803	6.36281	-3155.81	3168.53	1	100.468	-3061.7	3262.64	0.99976
M.CSF	-6.10938	-32.1086	19.8899	0.917583	-3.24875	-29.248	22.7505	0.986045	-5.29875	-31.298	20.7005	0.944005	2.86063	-23.1386	28.8599	0.99037	0.810625	-25.1886	26.8099	0.999773	-2.05	-28.0493	23.9493	0.996391
GM.CSF	-1.24594	-53.835	51.3431	0.9999	5.06313	-47.526	57.6522	0.993492	5.19094	-47.3981	57.78	0.992996	6.30906	-46.28	58.8981	0.987604	6.43687	-46.1522	59.026	0.986859	0.127812	-52.4613	52.7169	1
PDGF.bb	31.1038	-189.926	252.133	0.980321	48.4097	-172.62	269.439	0.93182	68.4606	-152.569	289.49	0.832211	17.3059	-203.724	238.335	0.996466	37.3569	-183.673	258.386	0.966798	20.0509	-200.978	241.08	0.994538
HGF	-28.7456	-339.242	281.751	0.994201	-32.1559	-342.653	278.341	0.991936	-59.5431	-370.04	250.954	0.952683	-3.41031	-313.907	307.086	0.99999	-30.7975	-341.294	279.699	0.992896	-27.3872	-337.884	283.11	0.994973
βNGF	-1.09125	-9.45851	7.27601	0.984201	1.74031	-6.62694	10.1076	0.940787	1.09281	-7.27444	9.46007	0.984135	2.83156	-5.53569	11.1988	0.792315	2.18406	-6.18319	10.5513	0.891223	-0.6475	-9.01476	7.71976	0.996586
SCF	-15.6057	-212.641	181.429	0.996343	1.16224	-195.873	198.197	0.999999	11.6882	-185.347	208.723	0.998451	16.768	-180.267	213.803	0.995477	27.2939	-169.741	224.329	0.981194	10.5259	-186.509	207.561	0.998866
SCGFβ	-1896.65	-24644.2	20850.9	0.995743	-386.808	-23134.4	22360.8	0.999963	4349.8	-18397.8	27097.4	0.953058	1509.84	-21237.8	24257.4	0.997835	6246.45	-16501.2	28994	0.875999	4736.61	-18011	27484.2	0.940605
LIF	-1.495	-124.058	121.068	0.999986	4.235	-118.328	126.798	0.999691	18.2956	-104.267	140.858	0.976686	5.73	-116.833	128.293	0.999238	19.7906	-102.772	142.353	0.970828	14.0606	-108.502	136.623	0.989119
MIF	-1153.62	-15178.7	12871.4	0.99591	198.76	-13826.3	14223.8	0.999979	619.99	-13405	14645	0.999356	1352.38	-12672.7	15377.4	0.993462	1773.61	-12251.4	15798.6	0.985551	421.23	-13603.8	14446.3	0.999797
IFNγ	-24.0859	-175.311	127.139	0.971945	-17.2809	-168.506	133.944	0.989243	-10.4472	-161.672	140.778	0.997562	6.80501	-144.42	158.03	0.99932	13.6388	-137.587	164.864	0.994631	6.83375	-144.392	158.059	0.999312
IFNα2	-1.14938	-24.0973	21.7986	0.999064	4.93969	-18.0083	27.8876	0.93496	3.44406	-19.5039	26.392	0.976324	6.08906	-16.8589	29.037	0.886488	4.59344	-18.3545	27.5414	0.946716	-1.49562	-24.4436	21.4523	0.99795
TNFα	74.0106	-1341.37	1489.39	0.998936	24.0888	-1391.29	1439.47	0.999963	93.9556	-1321.42	1509.33	0.997835	-49.9219	-1465.3	1365.46	0.999672	19.945	-1395.43	1435.32	0.999979	69.8669	-1345.51	1485.25	0.999104
TNFβ	28.4775	-54.7475	111.702	0.786834	-11.1628	-94.3878	72.0622	0.982865	8.52937	-74.6956	91.7544	0.992179	-39.6403	-122.865	43.5847	0.570294	-19.9481	-103.173	63.2769	0.913103	19.6922	-63.5328	102.917	0.916045
TRAIL	-3.04188	-640.181	634.097	0.999999	-5.71781	-642.857	631.421	0.999995	43.6503	-593.489	680.789	0.997622	-2.67594	-639.815	634.463	0.999999	46.6922	-590.447	683.831	0.997095	49.3681	-587.771	686.507	0.996573
IP10	-32.3338	-5969.94	5905.27	0.999999	2262.64	-3674.97	8200.24	0.727485	2452.61	-3484.99	8390.21	0.675804	2294.97	-3642.63	8232.57	0.718837	2484.94	-3452.66	8422.54	0.666833	189.971	-5747.63	6127.57	0.999755
MCP1	379.485	-4690.46	5449.43	0.996907	85.695	-4984.25	5155.64	0.999964	330.377	-4739.57	5400.32	0.997951	-293.79	-5363.73	4776.15	0.998555	-49.1081	-5119.05	5020.84	0.999993	244.682	-4825.26	5314.62	0.999162
MCP3	-37.3284	-2549.36	2474.7	0.999975	-33.3066	-2545.34	2478.72	0.999982	-26.5825	-2538.61	2485.45	0.999991	4.02187	-2508.01	2516.05	1	10.7459	-2501.28	2522.78	0.999999	6.72406	-2505.31	2518.76	1
MIP1α	4.75969	-130659	130669	1	62024.4	-68639.9	192689	0.573001	27332.2	-103332	157996	0.939855	62019.6	-68644.6	192684	0.573062	27327.4	-103337	157992	0.939884	-34692.1	-165356	95972.1	0.886306
MIP1β	211.957	-5213.45	5637.36	0.999555	276.37	-5149.04	5701.78	0.999016	246.447	-5178.96	5671.85	0.999301	64.4131	-5360.99	5489.82	0.999987	34.4909	-5390.92	5459.9	0.999998	-29.9222	-5455.33	5395.48	0.999999
RANTES	18.0512	-650.094	686.197	0.999852	120.717	-547.428	788.862	0.959935	154.365	-513.78	822.511	0.921241	102.666	-565.48	770.811	0.974674	136.314	-531.831	804.459	0.943842	33.6484	-634.497	701.794	0.999049
Eotaxin	-0.001785	-10.7347	10.7311	1	0.894294	-9.83863	11.6272	0.995751	3.54007	-7.19285	14.273	0.804601	0.896079	-9.83684	11.629	0.995726	3.54185	-7.19107	14.2748	0.804365	2.64578	-8.08715	13.3787	0.906387
CTACK	-39.2179	-639.926	561.49	0.997939	61.6175	-539.09	662.325	0.992159	61.4265	-539.281	662.134	0.992231	100.835	-499.873	701.543	0.967434	100.644	-500.063	701.352	0.967609	-0.190979	-600.899	600.517	1
GROα	-34681.2	-109865	40502.9	0.595458	-32926.6	-108111	42257.5	0.63454	-34679.4	-109864	40504.7	0.595498	1754.64	-73429.5	76938.8	0.999905	1.80406	-75182.3	75185.9	1	-1752.83	-76936.9	73431.3	0.999905
MIG	-86.4337	-771.936	599.069	0.985674	-33.3311	-718.834	652.172	0.999144	-52.8587	-738.361	632.644	0.996622	53.1027	-632.4	738.605	0.996576	33.5751	-651.928	719.078	0.999125	-19.5276	-705.03	665.975	0.999827
VEGF	0.557813	-376.717	377.833	1	1035.36	658.088	1412.64	2e-07	650.188	272.913	1027.46	0.0003438	1034.81	657.53	1412.08	2e-07	649.631	272.356	1026.91	0.0003476	-385.174	-762.449	-7.89927	0.0440557
FGF2	1.32094	-112.186	114.828	0.999988	1.64906	-111.858	115.156	0.999977	545.565	432.058	659.071	0	0.328125	-113.178	113.835	1	544.244	430.737	657.75	0	543.916	430.409	657.422	0
SDF1α	0.664687	-219.819	221.148	1	0.184688	-220.299	220.668	1	581.98	361.497	802.464	4e-07	-0.48	-220.963	220.003	1	581.316	360.832	801.799	5e-07	581.796	361.312	802.279	4e-07
